# Supplementary material for: Protective Effect of Mitophagy Regulated by mTOR Signaling Pathway in Liver Fibrosis Associated with Selenium
Source: Nutrients. 2022 Jun 10;14(12):2410. doi: 10.3390/nu14122410 (PMC9227084; doi:10.3390/nu14122410)
Supplement: Supplementary file 1 [file nutrients-14-02410-s001.zip]

Archive with 1 entries (1 files):
- nutrients-1766403-supplementary.pdf
